# Supplementary material for: KomNET: Face Image Dataset from Various Media for Face Recognition
Source: Data Brief. 2020 May 13;31:105677. doi: 10.1016/j.dib.2020.105677 (PMC7243044; doi:10.1016/j.dib.2020.105677)
Supplement: Supplementary file 1 [file mmc1.xml]

<?xml version="1.0" encoding="utf-8" standalone="no"?>
<data>
  <datasets>
    <author>arya_kmg@pnb.ac.id</author>
    <type>1</type>
    <dataset>
      <name>KomNET: Face Image Dataset from Various Media</name>
      <caption />
      <description>Face image originated from media of mobile phone camera and digital camera were collected in Computer Laboratory, Department of Electrical Engineering, State Polytechnics of Bali. The collected files were in the format of .jpg or .jpeg or .png. </description>
      <filetype>
        <name />
      </filetype>
      <filesize />
      <source>0</source>
      <sourcename>Original Data</sourcename>
      <access>
        <type>1</type>
        <name>Data available in data repository</name>
        <reponame>Mendeley Data</reponame>
        <PersistentId>10.17632/hsv83m5zbb.3</PersistentId>
        <deeplinkurl>https://data.mendeley.com/datasets/hsv83m5zbb/2</deeplinkurl>
      </access>
    </dataset>
  </datasets>
</data>
